# Supplementary material for: Biases in human perception of facial age are present and more exaggerated in current AI technology
Source: Sci Rep. 2022 Dec 29;12:22519. doi: 10.1038/s41598-022-27009-w (PMC9800363; doi:10.1038/s41598-022-27009-w)
Supplement: Supplementary file 1 — Supplementary Information. [file 41598_2022_27009_MOESM1_ESM.xlsx]

## Sheet: Sheet1
		age_group	y	y	y	y	y	y	y	y	y	y	y	y	y	y	y	y	y	y	y	y	y	y	y	y	y	y	y	y	y	y	y	y	y	y	y	y	y	y	y	y	y	y	y	y	y	y	y
		real age	24	29	30	34	21	30	23	28	28	20	21	22	26	26	27	27	21	20	23	21	26	30	38	24	20	22	21	22	27	22	24	30	25	27	27	20	22	26	23	20	27	20	22	22	24	22	30
		gender	f	f	f	f	f	f	f	f	f	f	f	f	f	f	f	f	f	f	f	f	f	f	f	f	f	f	f	f	f	f	f	f	f	f	f	f	f	f	f	f	m	m	m	m	m	m	m
		pic number	1	2	3	4	5	6	7	8	9	10	11	12	13	14	15	16	17	18	19	20	41	42	43	44	45	46	47	48	49	50	51	52	53	54	55	56	57	58	59	60	21	22	23	24	25	26	27
		file name (neutral face)	y.1.a.n.f.24.bmp	y.2.a.n.f.29.bmp	y.3.a.n.f.30.bmp	y.4.a.n.f.34.bmp	y.5.a.n.f.21.bmp	y.6.a.n.f.30.bmp	y.7.a.n.f.23.bmp	y.8.a.n.f.28.bmp	y.9.a.n.f.28.bmp	y.10.a.n.f.20.bmp	y.11.a.n.f.21.bmp	y.12.a.n.f.22.bmp	y.13.a.n.f.26.bmp	y.14.a.n.f.26.bmp	y.15.a.n.f.27.bmp	y.16.a.n.f.27.bmp	y.17.a.n.f.21.bmp	y.18.a.n.f.20.bmp	y.19.a.n.f.23.bmp	y.20.a.n.f.21.bmp	y.41.b.n.f.26.bmp	y.42.b.n.f.30.bmp	y.43.b.n.f.38.bmp	y.44.b.n.f.24.bmp	y.45.b.n.f.20.bmp	y.46.b.n.f.22.bmp	y.47.b.n.f.21.bmp	y.48.b.n.f.22.bmp	y.49.b.n.f.27.bmp	y.50.b.n.f.22.bmp	y.51.b.n.f.24.bmp	y.52.b.n.f.30.bmp	y.53.b.n.f.25.bmp	y.54.b.n.f.27.bmp	y.55.b.n.f.27.bmp	y.56.b.n.f.20.bmp	y.57.b.n.f.22.bmp	y.58.b.n.f.26.bmp	y.59.b.n.f.23.bmp	y.60.b.n.f.20.bmp	y.21.a.n.m.27.bmp	y.22.a.n.m.20.bmp	y.23.a.n.m.22.bmp	y.24.a.n.m.22.bmp	y.25.a.n.m.24.bmp	y.26.a.n.m.22.bmp	y.27.a.n.m.30.bmp
AI1	Microsoft Face API	neutral	27	34	36	38	24	33	26	31	30	27	27	26	22	32	28	25	24	30	25	19	32	33	40	24	30	28	23	26	29	31	26	30	33	30	29	25	26	31	26	21	27	29	25	28	33	25	26
AI1		smiling	29	38	36	42	31	37	27	32	32	28	27	25	26	29	28	29	29	31	30	19	33	33	42	33	30	30	26	30	33	31	30	31	39	32	31	27	26	43	30	31	27	32	21	31	32	25	23
AI2	“How old do I look” website (by Microsoft)	neutral	23	30	28	35	22	26	36	31	23	36	24	20	28	26	39	26	24	28	27	20	39	18	37	20	31	21	24	33	32	35	23	17	31	29	26	18	18	33	26	11	27	24	22	26	35	27	25
AI2		smiling	33	39	29	46	17	34	34	37	20	39	32	13	37	25	40	28	21	29	36	13	40	42	45	28	27	24	19	39	34	32	46	39	43	26	26	22	17	39	28	25	29	28	19	33	29	25	26
AI3	Everypixel API	neutral	19	28	28	33	29	26	24	24	23	25	25	19	22	24	32	24	22	20	28	22	29	26	36	27	25	26	23	24	26	28	21	26	34	26	21	20	25	30	27	23	24	23	21	23	30	22	21
AI3		smiling	24	39	30	39	32	28	24	27	20	24	28	21	25	22	30	27	22	25	29	20	32	34	37	27	27	25	27	32	31	27	23	27	37	26	24	24	23	38	25	25	26	24	20	25	29	22	19
AI4	Visage Technologies Face detector	neutral	15	34	30	30	17	28	26	22	23	21	21	14	19	18	21	24	17	18	20	16	30	29	42	23	17	17	21	26	18	24	23	29	34	23	19	21	22	19	17	14	28	18	22	22	30	20	22
AI4		smiling	19	39	29	40	23	22	26	26	22	18	20	15	21	25	26	21	19	17	23	14	37	32	47	29	23	16	23	24	22	26	27	23	33	26	17	20	16	32	20	29	28	19	17	27	33	24	21
AI5	Sightcorp F.A.C.E. API	neutral	32	35	37	50	30	32	22	31	25	25	30	27	26	28	34	24	24	27	28	26	30	38	31	34	32	34	28	31	31	32	29	33	40	28	26	39	33	36	32	29	20	36	28	34	39	26	25
AI5		smiling	25	32	41	48	26	38	41	44	19	25	29	31	18	32	34	17	32	40	46	24	38	40	37	28	39	26	22	29	29	41	38	39	46	28	30	35	24	42	38	31	21	34	13	39	26	23	26
AI6	howolddoyoulook.com	neutral	20.14	31.09	22.73	30.22	23.21	27.28	25.87	27.88	22.94	19.12	23.84	18.73	16.69	17.94	26.31	23.05	18.88	25.56	23.35	17.96	26.47	25.35	44.91	21.41	27.13	20.35	24.46	26.28	23.02	30.47	22.78	19.02	24.68	23.17	24.32	23.53	20.06	15.87	22.83	20.24	25.32	24.34	22.06	21.06	30.25	27.58	27.39
AI6		smiling	22.04	45.35	32.73	37.45	30.92	41.85	32.24	30.25	25.94	21.88	27.28	21.92	26.63	23.5	30.19	25.61	22.77	28.41	22.92	14.01	30.81	33.12	49.97	25.9	29.09	24.9	28.3	35.64	29.47	35.52	32.84	26.56	39.75	25.42	25.71	28.97	19.26	40.65	22.34	35.55	32.19	32.41	16.14	22.16	31.06	21.1	20.49
AI7	FacialAge Detect age by photo	neutral	32	40	38	34	32	33	33	36	31	32	31	30	30	32	34	32	27	29	32	28	34	30	41	29	28	30	28	32	32	35	32	34	38	32	35	29	32	32	29	26	31	30	28	26	34	30	29
AI7		smiling	32	43	41	41	36	35	37	40	32	35	34	25	33	35	40	34	31	35	35	29	38	40	45	32	37	33	31	37	37	41	41	38	41	35	35	32	31	44	33	38	36	35	23	30	32	29	30
AI8	eydea EyeFace	neutral	18	20	35	45	28	35	28	35	35	14	25	17	32	23	25	31	18	23	28	20	40	35	44	35	28	20	20	35	28	35	24	25	35	18	28	22	23	35	28	28	25	14	25	19	34	21	25
AI8		smiling	18	28	35	45	29	33	25	27	24	14	28	18	25	17	25	31	17	15	34	12	35	40	44	26	28	22	26	20	34	17	18	25	44	25	18	25	18	35	24	24	25	17	19	24	34	21	24
AI9	VeriLook Face SDK	neutral	25	24	22	21	25	22	23	24	32	22	20	21	21	24	22	20	22	22	26	21	21	28	44	23	24	25	23	21	20	23	20	24	24	23	27	25	23	23	24	23	24	19	20	19	28	20	20
AI9		smiling	28	24	43	25	26	21	21	22	19	22	20	19	25	23	20	20	19	21	27	21	19	30	47	29	30	28	21	25	24	25	23	29	29	27	27	24	21	31	24	30	23	23	18	19	25	20	20
AI10	AgeGuesser	neutral	24	28	31	33	18	32	15	25	27	18	16	18	15	22	27	25	17	28	20	19	30	31	38	19	23	18	17	24	25	22	13	28	26	24	22	22	24	18	24	18	25	17	20	18	30	22	23
AI10		smiling	28	33	30	33	22	25	13	24	23	12	13	16	23	23	30	25	15	22	23	11	31	37	39	21	23	15	12	32	31	26	20	13	14	22	26	19	17	32	15	20	25	15	17	18	25	17	19
AI11	Amazon Rekognition	neutral	26	32	36	34	23	30	27	26	27	24	28	24	24	25	25	28	23	23	24	27	32	33	38	28	24	25	27	27	26	36	22	35	39	27	32	22	23	33	25	24	26	24	20	27	31	26	24
AI11		smiling	26	38	39	39	32	37	35	36	33	19	30	25	30	28	34	28	28	31	26	10	34	36	43	32	34	24	31	32	33	30	28	29	40	35	27	26	27	45	27	31	26	27	19	25	32	27	27
AI12	Estimate My Age	neutral	28	35	36	36	24	34	26	30	31	27	27	26	21	32	29	24	25	30	26	19	32	32	40	23	29	27	24	27	30	32	26	30	34	30	30	25	27	36	29	22	28	28	25	29	33	26	26
AI12		smiling	29	40	36	42	32	38	26	31	33	28	28	25	27	31	27	30	30	32	30	19	33	35	42	33	31	30	27	30	33	31	30	31	40	32	29	27	26	46	31	33	29	33	22	31	33	26	23
AI13	How Old Do I Look app	neutral	26	35	34	30	27	28	25	33	30	29	28	22	25	27	31	25	24	26	29	26	24	28	38	30	24	25	26	30	29	23	28	29	34	30	30	22	30	27	27	23	27	28	30	34	31	22	19
AI13		smiling	29	44	28	28	28	42	24	27	27	26	32	21	27	24	31	23	23	23	26	15	29	25	46	28	27	27	27	27	32	24	23	30	42	25	30	27	28	31	24	27	24	27	29	27	29	27	23
AI14	Betaface API	neutral	17	18	22	25	16	22	37	40	27	14	14	14	21	36	36	23	26	19	20	26	37	33	35	28	19	26	15	29	21	20	23	32	37	23	24	23	21	27	18	31	22	22	28	17	33	34	17
AI14		smiling	19	39	43	49	22	41	43	45	44	24	24	12	27	29	49	22	26	36	21	18	38	44	55	26	21	29	20	46	37	23	50	34	44	31	33	22	36	38	31	37	36	16	18	38	44	35	19
AI15	FACE++	neutral	21	40	32	39	35	33	26	33	27	21	36	41	28	27	43	24	21	31	31	20	33	36	51	35	27	22	24	39	18	37	20	26	41	28	29	25	27	36	25	24	26	26	23	23	31	24	21
AI15		smiling	29	56	55	50	42	43	27	45	29	32	35	43	37	41	51	31	35	53	59	19	44	52	54	33	37	32	30	57	31	50	53	52	46	42	35	26	26	63	28	40	25	29	20	25	28	25	19
AI16	Facelytics face recognition	neutral	22.5	37.5	37.5	37.5	33.5	35.5	30.5	29.5	24.5	36.5	29.5	26.5	39.5	37.5	33.5	33.5	31.5	31.5	36.5	23.5	33.5	30.5	38.5	28.5	35.5	31.5	30.5	31.5	36.5	32.5	33.5	30.5	36.5	32.5	36.5	34.5	37.5	21.5	34.5	26.5	31.5	28.5	22.5	23.5	36.5	28.5	23.5
AI16		smiling	30.5	36.5	43.5	42.5	42.5	36.5	35.5	31.5	19.5	31.5	33.5	25.5	38.5	37.5	36.5	32.5	30.5	41.5	42.5	13.5	31.5	41.5	40.5	35.5	36.5	36.5	31.5	42.5	34.5	41.5	37.5	33.5	41.5	37.5	33.5	35.5	37.5	48.5	36.5	43.5	39.5	35.5	22.5	24.5	39.5	26.5	16.5
AI17	FaceX	neutral	24	29	43	39	32	33	23	25	29	23	22	17	27	20	30	25	20	27	27	16	30	40	43	30	33	30	21	23	32	26	17	24	41	25	25	24	21	24	29	23	22	23	21	25	30	32	22
Ai17		smiling	19	34	40	51	22	31	23	24	29	15	32	18	32	17	30	26	16	25	40	14	30	39	46	37	33	28	28	25	42	28	26	13	45	27	26	28	19	31	26	15	30	27	21	29	30	29	23
AI18	AgeBot	neutral	24	30	31	32	21	29	24	26	27	25	24	24	18	27	26	21	21	26	23	16	27	28	35	20	27	27	21	24	27	27	24	26	30	27	26	22	23	28	24	19	25	26	22	22	28	22	23
AI18		smiling	26	34	31	37	27	33	24	26	27	23	25	23	24	26	27	26	25	26	26	16	28	29	38	27	26	26	23	27	28	26	26	26	35	27	26	24	23	41	26	26	26	26	19	26	27	22	20
AI19	Check My Age	neutral	26	24	21	22	24	22	24	26	28	23	20	21	23	23	22	20	22	22	28	21	21	27	44	22	24	23	22	20	19	22	20	24	24	23	28	25	23	22	24	23	24	20	20	19	27	20	20
AI19		smiling	29	24	43	25	33	21	20	23	18	21	20	19	23	23	21	20	19	22	26	20	19	29	46	29	32	24	22	25	22	25	23	29	29	26	26	26	21	30	24	34	23	22	18	19	26	21	21
AI20	Reconess	neutral	22	38	21	34	24	31	22	26	29	29	26	18	17	25	27	22	22	23	25	15	33	35	35	23	25	27	23	25	29	25	25	26	29	29	32	24	22	29	26	21	26	19	25	25	30	23	23
AI20		smiling	23	38	30	35	28	35	24	27	25	31	27	20	28	31	29	27	24	31	29	21	31	29	49	28	28	27	26	26	33	38	27	28	32	31	27	27	26	51	25	33	31	24	20	25	34	24	22
AI21	Shore	neutral	26	30	20	30	24	25	19	32	18	16	35	16	25	19	19	30	26	19	20	29	35	34	29	18	19	15	18	20	27	23	25	17	32	18	18	20	15	31	23	13	31	28	23	23	28	34	22
AI21		smiling	25	31	32	41	22	28	37	39	24	34	15	27	24	24	23	32	22	32	25	34	27	28	34	28	29	23	26	28	32	26	32	38	23	30	25	27	19	31	28	45	36	22	14	28	33	34	30
	BGU average item analysis	neutral	25.07	33.67	30.87	37.73	23.87	26.27	28.07	29.67	27.6	24.73	29.07	23.87	24.2	23.33	28.93	26.8	25.73	25.93	26.8	24.6	34.27	29.8	37.67	22.33	25.93	24.4	23.6	20.27	26.2	26.33	23.67	27.33	32.73	25.2	28.93	21.2	25.27	29.29	23.47	22.07	25.07	25.4	22.07	23.8	30.67	24	22.6
		smiling	26.13	37.13	29.33	42.8	23.4	24.73	27.53	31	29.73	22.87	27.07	22.67	25.86	25.6	27.47	27.13	22.86	24.79	24.93	20.93	32.6	37.73	38.93	25.87	28.93	26.13	26.67	25.33	33.13	26.93	30.13	29.67	30.47	26.2	31.07	23.93	26.73	30.73	22.6	25.67	26.86	27.93	20.73	25.6	32.2	26.43	20.87
[truncated: 193 more columns]
